# Supplementary material for: Kinetic Oxidation Analysis in AISI 1045 Steel Using Infrared Thermography and Convolutional Neural Networks
Source: Materials (Basel). 2026 Feb 27;19(5):920. doi: 10.3390/ma19050920 (PMC12985555; doi:10.3390/ma19050920)
Supplement: Supplementary file 1 [file materials-19-00920-s001.zip]

Archive with 3 entries (3 files):
- Figure_S1a.png
- Figure_S1b.png
- Figure_S1c.png
